# Supplementary material for: Genetic diversity and structure of Iberian Peninsula cowpeas compared to world-wide cowpea accessions using high density SNP markers
Source: BMC Genomics. 2017 Nov 21;18:891. doi: 10.1186/s12864-017-4295-0 (PMC5697113; doi:10.1186/s12864-017-4295-0)
Supplement: Supplementary file 1 — Information on cowpea accessions used in this study. (XLSX 12 kb) [file 12864_2017_4295_MOESM1_ESM.xlsx]

## Sheet: Folha1
Accession	Taxon	Type of material	Donor Institution	Origin Country
Ac1	Vigna unguiculata ssp. unguiculata	Landrace	National Institute for Agrarian and Veterinarian Research, Portugal	Portugal
Ac2	Vigna unguiculata ssp. unguiculata	Landrace	National Institute for Agrarian and Veterinarian Research, Portugal	Portugal
Ac3	Vigna unguiculata ssp. unguiculata	Landrace	National Institute for Agrarian and Veterinarian Research, Portugal	Portugal
Ac4	Vigna unguiculata ssp. unguiculata	Landrace	National Institute for Agrarian and Veterinarian Research, Portugal	Portugal
Ac5	Vigna unguiculata ssp. unguiculata	Cultivar	National Institute for Agrarian and Veterinarian Research, Portugal	Portugal
Ac6	Vigna unguiculata ssp. unguiculata	Landrace	National Institute for Agrarian and Veterinarian Research, Portugal	Portugal
Ac7	Vigna unguiculata ssp. unguiculata	Landrace	National Institute for Agrarian and Veterinarian Research, Portugal	Portugal
Ac8	Vigna unguiculata ssp. unguiculata	Landrace	National Institute for Agrarian and Veterinarian Research, Portugal	Portugal
Ac9	Vigna unguiculata ssp. unguiculata	Landrace	National Institute for Agrarian and Veterinarian Research, Portugal	Portugal
Ac10	Vigna unguiculata ssp. unguiculata	Landrace	National Institute for Agrarian and Veterinarian Research, Portugal	Portugal
Ac11	Vigna unguiculata ssp. unguiculata	Landrace	National Institute for Agrarian and Veterinarian Research, Portugal	Portugal
Ac12	Vigna unguiculata ssp. unguiculata	Landrace	National Institute for Agrarian and Veterinarian Research, Portugal	Portugal
Ac13	Vigna unguiculata ssp. unguiculata	Landrace	National Institute for Agrarian and Veterinarian Research, Portugal	Portugal
Ac14	Vigna unguiculata ssp. unguiculata	Landrace	National Institute for Agrarian and Veterinarian Research, Portugal	Portugal
Ac15	Vigna unguiculata ssp. unguiculata	Landrace	University of Trás-os-Montes and Alto Douro, Portugal	Portugal
Ac16	Vigna unguiculata ssp. unguiculata	Landrace	University of Trás-os-Montes and Alto Douro, Portugal	Portugal
Ac17	Vigna unguiculata ssp. unguiculata	Landrace	University of Trás-os-Montes and Alto Douro, Portugal	Portugal
Ac18	Vigna unguiculata ssp. unguiculata	Landrace	University of Trás-os-Montes and Alto Douro, Portugal	Portugal
Ac19	Vigna unguiculata ssp. unguiculata	Landrace	University of Trás-os-Montes and Alto Douro, Portugal	Portugal
Ac20	Vigna unguiculata ssp. unguiculata	Landrace	University of Trás-os-Montes and Alto Douro, Portugal	Portugal
Ac21	Vigna unguiculata ssp. unguiculata	Landrace	University of Trás-os-Montes and Alto Douro, Portugal	Portugal
Ac22	Vigna unguiculata ssp. unguiculata	Landrace	University of Trás-os-Montes and Alto Douro, Portugal	Portugal
Ac23	Vigna unguiculata ssp. unguiculata	Landrace	University of Trás-os-Montes and Alto Douro, Portugal	Portugal
Ac24	Vigna unguiculata ssp. unguiculata	Landrace	University of Trás-os-Montes and Alto Douro, Portugal	Portugal
Ac25	Vigna unguiculata ssp. unguiculata	Landrace	University of Trás-os-Montes and Alto Douro, Portugal	Portugal
Ac26	Vigna unguiculata ssp. unguiculata	Landrace	University of Trás-os-Montes and Alto Douro, Portugal	Portugal
Ac27	Vigna unguiculata ssp. unguiculata	Landrace	University of Trás-os-Montes and Alto Douro, Portugal	Portugal
Ac28	Vigna unguiculata ssp. unguiculata	Landrace	University of Trás-os-Montes and Alto Douro, Portugal	Portugal
Ac29	Vigna unguiculata ssp. unguiculata	Landrace	University of Trás-os-Montes and Alto Douro, Portugal	Portugal
Ac30	Vigna unguiculata ssp. unguiculata	Landrace	University of Trás-os-Montes and Alto Douro, Portugal	Portugal
Ac31	Vigna unguiculata ssp. sesquipedalis	Landrace	University of Trás-os-Montes and Alto Douro, Portugal	Portugal
Ac32	Vigna unguiculata ssp. sesquipedalis	Landrace	University of Trás-os-Montes and Alto Douro, Portugal	Portugal
Ac33	Vigna unguiculata ssp. sesquipedalis	Landrace	National Plant Genetic Resources Centre-National Institute for Agricultural and Food Technology Research (CRF-INIA), Spain	Portugal
Ac34	Vigna unguiculata ssp. unguiculata	Landrace	National Plant Genetic Resources Centre-National Institute for Agricultural and Food Technology Research (CRF-INIA), Spain	Spain
Ac35	Vigna unguiculata ssp. unguiculata	Landrace	National Plant Genetic Resources Centre-National Institute for Agricultural and Food Technology Research (CRF-INIA), Spain	Spain
Ac36	Vigna unguiculata ssp. unguiculata	Landrace	National Plant Genetic Resources Centre-National Institute for Agricultural and Food Technology Research (CRF-INIA), Spain	Spain
Ac37	Vigna unguiculata ssp. unguiculata	Landrace	National Plant Genetic Resources Centre-National Institute for Agricultural and Food Technology Research (CRF-INIA), Spain	Spain
Ac38	Vigna unguiculata ssp. unguiculata	Landrace	National Plant Genetic Resources Centre-National Institute for Agricultural and Food Technology Research (CRF-INIA), Spain	Spain
Ac39	Vigna unguiculata ssp. sesquipedalis	Landrace	National Plant Genetic Resources Centre-National Institute for Agricultural and Food Technology Research (CRF-INIA), Spain	Spain
Ac40	Vigna unguiculata ssp. sesquipedalis	Landrace	National Plant Genetic Resources Centre-National Institute for Agricultural and Food Technology Research (CRF-INIA), Spain	Spain
Ac41	Vigna unguiculata ssp. sesquipedalis	Landrace	National Plant Genetic Resources Centre-National Institute for Agricultural and Food Technology Research (CRF-INIA), Spain	Spain
Ac42	Vigna unguiculata ssp. sesquipedalis	Landrace	National Plant Genetic Resources Centre-National Institute for Agricultural and Food Technology Research (CRF-INIA), Spain	Spain
Ac43	Vigna unguiculata ssp. sesquipedalis	Landrace	National Plant Genetic Resources Centre-National Institute for Agricultural and Food Technology Research (CRF-INIA), Spain	Spain
Ac44	Vigna unguiculata ssp. unguiculata	Landrace	IPK Gatersleben, Germany	Angola
Ac45	Vigna unguiculata ssp. unguiculata	Landrace	IPK Gatersleben, Germany	Benim
Ac46	Vigna unguiculata ssp. unguiculata	Landrace	IPK Gatersleben, Germany	Benim
Ac47	Vigna unguiculata ssp. unguiculata	Landrace	IPK Gatersleben, Germany	Egypt
Ac48	Vigna unguiculata ssp. unguiculata	Landrace	IPK Gatersleben, Germany	Egypt
Ac49	Vigna unguiculata ssp. unguiculata	Landrace	IPK Gatersleben, Germany	Ghana
Ac50	Vigna unguiculata ssp. unguiculata	Landrace	IPK Gatersleben, Germany	Ghana
Ac51	Vigna unguiculata ssp. unguiculata	Landrace	IPK Gatersleben, Germany	Senegal
Ac52	Vigna unguiculata ssp. unguiculata	Landrace	IPK Gatersleben, Germany	Senegal
Ac53	Vigna unguiculata ssp. unguiculata	Cultivar	IPK Gatersleben, Germany	Zambia
Ac54	Vigna unguiculata ssp. unguiculata	Landrace	IPK Gatersleben, Germany	Iran
Ac55	Vigna unguiculata ssp. unguiculata	Landrace	IPK Gatersleben, Germany	Iraq
Ac56	Vigna unguiculata ssp. unguiculata	Landrace	IPK Gatersleben, Germany	Iraq
Ac57	Vigna unguiculata ssp. unguiculata	Landrace	IPK Gatersleben, Germany	Libyan Arab Jamahiriya
Ac58	Vigna unguiculata ssp. unguiculata	Landrace	IPK Gatersleben, Germany	Uzbekistan
Ac59	Vigna unguiculata ssp. unguiculata	Hybrid	IPK Gatersleben, Germany	Uzbekistan
Ac60	Vigna unguiculata ssp. unguiculata	Landrace	IPK Gatersleben, Germany	Colombia
Ac61	Vigna unguiculata ssp. unguiculata	Landrace	IPK Gatersleben, Germany	Colombia
Ac62	Vigna unguiculata ssp. unguiculata	Landrace	IPK Gatersleben, Germany	Cuba
Ac63	Vigna unguiculata ssp. unguiculata	Landrace	Botanic Garden Meise, Belgium	Angola
Ac64	Vigna unguiculata ssp. unguiculata	Landrace	Botanic Garden Meise, Belgium	Zambia
Ac65	Vigna unguiculata ssp. unguiculata	Landrace	Botanic Garden Meise, Belgium	Congo
Ac66	Vigna unguiculata ssp. unguiculata	Landrace	Botanic Garden Meise, Belgium	Congo
Ac67	Vigna unguiculata ssp. unguiculata	Landrace	Botanic Garden Meise, Belgium	Madagascar
Ac68	Vigna unguiculata ssp. unguiculata	Landrace	IPK Gatersleben, Germany	China
Ac69	Vigna unguiculata ssp. unguiculata	Landrace	IPK Gatersleben, Germany	Iran
Ac70	Vigna unguiculata ssp. unguiculata	Landrace	Botanic Garden Meise, Belgium	Madagascar
Ac71	Vigna unguiculata ssp. unguiculata	Landrace	Botanic Garden Meise, Belgium	China
Ac72	Vigna unguiculata ssp. unguiculata	Landrace	Botanic Garden Meise, Belgium	Lao People's Democratic Republic
Ac73	Vigna unguiculata ssp. unguiculata	Landrace	Botanic Garden Meise, Belgium	India
Ac74	Vigna unguiculata ssp. unguiculata	Landrace	Botanic Garden Meise, Belgium	India
Ac75	Vigna unguiculata ssp. unguiculata	Landrace	Botanic Garden Meise, Belgium	Surinam
Ac76	Vigna unguiculata ssp. unguiculata	Landrace	Botanic Garden Meise, Belgium	Surinam
Ac77	Vigna unguiculata ssp. unguiculata	Cultivar	University of California Riverside, United States	Nigeria
Ac78	Vigna unguiculata ssp. unguiculata	Landrace	University of Trás-os-Montes and Alto Douro, Portugal	Bulgaria
Ac79	Vigna unguiculata ssp. unguiculata	Landrace	University of Trás-os-Montes and Alto Douro, Portugal	Bulgaria
Ac80	Vigna unguiculata ssp. unguiculata	Landrace	University of Trás-os-Montes and Alto Douro, Portugal	Bulgaria
Ac81	Vigna unguiculata ssp. unguiculata	Landrace	University of Trás-os-Montes and Alto Douro, Portugal	Bulgaria
Ac82	Vigna unguiculata ssp. unguiculata	Landrace	Università degli Studi di Perugia, Perugia, Italy	Italy
Ac83	Vigna unguiculata ssp. unguiculata	Landrace	Università degli Studi di Perugia, Perugia, Italy	Italy
Ac84	Vigna unguiculata ssp. unguiculata	Landrace	Università degli Studi di Perugia, Perugia, Italy	Italy
Ac85	Vigna unguiculata ssp. unguiculata	Landrace	Università degli Studi di Perugia, Perugia, Italy	Italy
Ac86	Vigna unguiculata ssp. unguiculata	Breeding	Brazilian Agricultural Research Corporation - EMBRAPA, Brazil	Brazil
Ac87	Vigna unguiculata ssp. unguiculata	Cultivar	Brazilian Agricultural Research Corporation - EMBRAPA, Brazil	Brazil
Ac88	Vigna unguiculata ssp. unguiculata	Cultivar	Brazilian Agricultural Research Corporation - EMBRAPA, Brazil	Brazil
Ac89	Vigna unguiculata ssp. unguiculata	Cultivar	Brazilian Agricultural Research Corporation - EMBRAPA, Brazil	Brazil
Ac90	Vigna unguiculata ssp. unguiculata	Cultivar	Brazilian Agricultural Research Corporation - EMBRAPA, Brazil	Brazil
Ac91	Vigna unguiculata ssp. sesquipedalis	Cultivar	Botanic Garden Meise, Belgium	Australia
Ac92	Vigna unguiculata ssp. sesquipedalis	Cultivar	Botanic Garden Meise, Belgium	China
Ac93	Vigna unguiculata ssp. unguiculata	Landrace	University of Trás-os-Montes and Alto Douro, Portugal	Bulgaria
Ac94	Vigna unguiculata ssp. unguiculata	Landrace	University of Trás-os-Montes and Alto Douro, Portugal	Bulgaria
Ac95	Vigna unguiculata ssp. unguiculata	Landrace	IPK Gatersleben, Germany	China
Ac96	Vigna unguiculata ssp. unguiculata	Landrace	IPK Gatersleben, Germany	Iran
