# Supplementary material for: Genetic diversity and structure of Iberian Peninsula cowpeas compared to world-wide cowpea accessions using high density SNP markers
Source: BMC Genomics. 2017 Nov 21;18:891. doi: 10.1186/s12864-017-4295-0 (PMC5697113; doi:10.1186/s12864-017-4295-0)
Supplement: Supplementary file 2 — Raw STRUCTURE output for all runs (left) and ΔK calculations for each number of K (right). (XLSX 12 kb) [file 12864_2017_4295_MOESM2_ESM.xlsx]

## Sheet: Table 1
Additional file 2. Row STRUCTURE output for all runs (left) and Delta K calculationsfor each K (right).
File name	Run #	K	Est. Ln prob. of data	Mean value of Ln likelihood	Variance of Ln likelihood		K	Reps	Mean LnP(K)	Stdev LnP(K)	Ln'(K)	|Ln''(K)|	Delta K
Results5000_5000_run_4_f	4	1	-1.50443e+06	-1495625	17609.4		1	5	-1.5043e+06	220.808	—	—	—
Results5000_5000_run_3_f	3	1	-1.50399e+06	-1.49562e+06	16724.5		2	5	-1.06494e+06	465.419	439366	277332	595.877
Results5000_5000_run_1_f	1	1	-1.50455e+06	-1.49562e+06	17846.4		3	5	-902906	693.37	162033	113072	163.076
Results5000_5000_run_5_f	5	1	-1.50419e+06	-1.49562e+06	17127.9		4	5	-853944	340.667	48961.5	1.98176e+07	58172.9
Results5000_5000_run_2_f	2	1	-1.50438e+06	-1.49562e+06	17506.9		5	5	-2.06226e+07	4.42492e+07	-1.97686e+07	3093142	0.069903
Results5000_5000_run_8_f	8	2	-1.06473e+06	-1.05148e+06	26494.4		6	5	-4.34844e+07	6.64578e+07	-2.28618e+07	3.12875e+07	0.470788
Results5000_5000_run_6_f	6	2	-1.0646e+06	-1051467	26258.4		7	5	-3.50586e+07	3.76456e+07	8.42572e+06	5.26059e+07	1.3974
Results5000_5000_run_10_f	10	2	-1.06483e+06	-1.05146e+06	26747		8	5	-7.92388e+07	9.97043e+07	-4.41801e+07	—	—
Results5000_5000_run_9_f	9	2	-1.06478e+06	-1.05154e+06	26485.3
Results5000_5000_run_7_f	7	2	-1.06576e+06	-1.0529e+06	25718
Results5000_5000_run_12_f	12	3	-902676	-883987	37378.5
Results5000_5000_run_11_f	11	3	-904074	-884944	38260.3
Results5000_5000_run_14_f	14	3	-902248	-884970	34555.5
Results5000_5000_run_13_f	13	3	-902636	-885000	35271.1
Results5000_5000_run_15_f	15	3	-902894	-883977	37833.7
Results5000_5000_run_19_f	19	4	-854261	-830220	48083.3
Results5000_5000_run_20_f	20	4	-854169	-830220	47897.7
Results5000_5000_run_18_f	18	4	-853577	-830023	47109.1
Results5000_5000_run_17_f	17	4	-854142	-830176	47931.8
Results5000_5000_run_16_f	16	4	-853571	-830189	46763.4
Results5000_5000_run_23_f	23	5	-827059	-795944	62229.7
Results5000_5000_run_25_f	25	5	-864988	-795647	138682
Results5000_5000_run_24_f	24	5	-811106	-787248	47717.6
Results5000_5000_run_21_f	21	5	-831729	-787283	88891.8
Results5000_5000_run_22_f	22	5	-99778024	-811673	1.97933e+08
Results5000_5000_run_27_f	27	6	-6.2394e+07	-780542	1.23227e+08
Results5000_5000_run_26_f	26	6	-827366	-755845	143042
Results5000_5000_run_29_f	29	6	-857882	-753633	208499
Results5000_5000_run_30_f	30	6	-1.524e+08	-762644	3.03274e+08
Results5000_5000_run_28_f	28	6	-942860	-753808	378104
Results5000_5000_run_35_f	35	7	-817596	-749475	136240
Results5000_5000_run_31_f	31	7	-6.78058e+07	-756839	1.34098e+08
Results5000_5000_run_33_f	33	7	-2.44072e+07	-756113	4.73022e+07
Results5000_5000_run_34_f	34	7	-8.13603e+07	-759242	1.61202e+08
Results5000_5000_run_32_f	32	7	-902343	-750120	304446
Results5000_5000_run_40_f	40	8	-1.13656e+06	-752043	769032
Results5000_5000_run_36_f	36	8	-9.33831e+07	-752731	1.85261e+08
Results5000_5000_run_37_f	37	8	-2.43138e+08	-787214	4.84701e+08
Results5000_5000_run_39_f	39	8	-5.76118e+07	-741380	1.13741e+08
Results5000_5000_run_38_f	38	8	-924531	-750949	347163
