# Supplementary material for: Genetic diversity and structure of Iberian Peninsula cowpeas compared to world-wide cowpea accessions using high density SNP markers
Source: BMC Genomics. 2017 Nov 21;18:891. doi: 10.1186/s12864-017-4295-0 (PMC5697113; doi:10.1186/s12864-017-4295-0)
Supplement: Supplementary file 4 — Genetic structure information on the 91 accessions. The estimated membership of each accession in the four subpopulations is shown, as well as the PCA coordinates. (XLSX 17 kb) [file 12864_2017_4295_MOESM4_ESM.xlsx]

## Sheet: Folha1
Accession number	Country of origin	Subspecies	STRUCTURE				PCA
			Subpopulation 1	Subpopulation 2	Subpopulation 3	Subpopulation 4	PC1	PC2	PC3
Ac1	Portugal	unguiculata	0	0.997	0	0.003	41.5944	8.339	5.91738
Ac2	Portugal	unguiculata	0	0.934	0.066	0	35.3416	11.3048	9.63471
Ac3	Portugal	unguiculata	0.001	0.985	0	0.014	39.609	7.62931	4.9532
Ac4	Portugal	unguiculata	0	1	0	0	39.5749	8.05657	5.25701
Ac5	Portugal	unguiculata	0	0.432	0.503	0.065	-17.3751	21.0228	18.1998
Ac6	Portugal	unguiculata	0	0.707	0.153	0.14	15.9159	15.6358	-2.37981
Ac7	Portugal	unguiculata	0	1	0	0	39.0307	6.95326	5.86339
Ac8	Portugal	unguiculata	0	1	0	0	38.8792	8.103	4.9823
Ac9	Portugal	unguiculata	0	1	0	0	39.1631	7.25268	5.97059
Ac10	Portugal	unguiculata	0	0.931	0.069	0	32.9217	11.15	9.40596
Ac11	Portugal	unguiculata	0	1	0	0	39.3854	7.62442	5.43562
Ac12	Portugal	unguiculata	0	1	0	0	39.5686	7.20927	5.40581
Ac13	Portugal	unguiculata	0	0.048	0.777	0.176	-58.6241	32.8322	-1.02862
Ac14	Portugal	unguiculata	0	1	0	0	38.8162	7.58162	4.89424
Ac15	Portugal	unguiculata	0	1	0	0	40.2701	8.44876	6.16506
Ac16	Portugal	unguiculata	0	1	0	0	38.1591	8.00536	5.92849
Ac17	Portugal	unguiculata	0	1	0	0	29.2872	12.3803	9.82798
Ac18	Portugal	unguiculata	0	1	0	0	40.0415	8.09728	7.46841
Ac19	Portugal	unguiculata	0	1	0	0	36.4915	6.5198	4.41661
Ac20	Portugal	unguiculata	0	1	0	0	40.2264	8.37171	6.32025
Ac21	Portugal	unguiculata	0	1	0	0	39.3463	7.80783	5.33881
Ac22	Portugal	unguiculata	0	1	0	0	38.0623	7.53219	5.38287
Ac23	Portugal	unguiculata	0	1	0	0	38.6305	7.89897	5.12452
Ac24	Portugal	unguiculata	0	0.95	0	0.05	35.5731	6.38712	1.13934
Ac25	Portugal	unguiculata	0	1	0	0	36.7644	7.56106	5.33651
Ac26	Portugal	unguiculata	0	1	0	0	40.8292	7.89172	6.43314
Ac27	Portugal	unguiculata	0	1	0	0	40.4856	7.95814	6.94864
Ac28	Portugal	unguiculata	0	0.934	0.066	0	35.474	11.303	9.68787
Ac29	Portugal	unguiculata	0	1	0	0	40.2116	7.90354	7.15257
Ac30	Portugal	unguiculata	0	1	0	0	40.3756	8.02709	5.43467
Ac31	Portugal	sesquipedalis	1	0	0	0	-32.4901	-66.2026	16.4038
Ac32	Portugal	sesquipedalis	1	0	0	0	-32.6027	-55.1926	12.4063
Ac33	Portugal	sesquipedalis	0.939	0.028	0.032	0	-30.2318	-56.735	12.7281
Ac34	Spain	unguiculata	0.001	0.969	0	0.029	37.0893	6.25836	3.27076
Ac35	Spain	unguiculata	0	1	0	0	36.511	5.8312	2.59959
Ac36	Spain	unguiculata	0	0.982	0	0.018	37.5065	8.07618	2.93227
Ac37	Spain	unguiculata	0	0.986	0	0.014	37.2503	7.9696	2.5178
Ac38	Spain	unguiculata	0.391	0.609	0	0	7.09444	-20.3711	7.03378
Ac39	Spain	sesquipedalis	1	0	0	0	-30.5998	-67.5151	16.2326
Ac40	Spain	sesquipedalis	0.975	0.025	0	0	-29.148	-61.3823	16.6038
Ac41	Spain	sesquipedalis	0.63	0.365	0.005	0	-5.42524	-38.1022	9.00148
Ac42	Spain	sesquipedalis	0.969	0.031	0	0	-27.9637	-63.1182	15.1791
Ac43	Spain	sesquipedalis	1	0	0	0	-30.5997	-67.5218	16.2327
Ac44	Angola	unguiculata	0.016	0	0.937	0.047	-73.2596	26.8508	11.3184
Ac45	Egypt	unguiculata	0.001	0.791	0.046	0.163	25.9583	9.08323	-0.917559
Ac46	Egypt	unguiculata	0.061	0.656	0	0.283	20.8082	-1.73147	-10.259
Ac47	Ghana	unguiculata	0.001	0.143	0.007	0.849	-19.1099	2.12136	-42.5219
Ac48	Ghana	unguiculata	0	0.144	0.009	0.847	-18.8079	4.73095	-44.3476
Ac49	Senegal	unguiculata	0	0.235	0	0.765	-7.18003	0.349029	-49.6289
Ac50	Senegal	unguiculata	0	0.222	0	0.778	-7.75592	0.849487	-51.228
Ac51	Zambia	unguiculata	0.035	0.026	0.551	0.387	-47.6675	12.4465	-14.1578
Ac52	Iran	unguiculata	0.098	0.622	0	0.28	19.9515	-12.1309	-13.9692
Ac53	Iraq	unguiculata	0	0.891	0	0.109	27.8694	1.59847	-6.58388
Ac54	Iraq	unguiculata	0	1	0	0	38.6864	9.45873	7.70458
Ac55	Lybian	unguiculata	0.022	0.53	0.149	0.299	4.71055	5.57328	-9.36102
Ac56	Uzbekistan	unguiculata	0.161	0.524	0	0.314	15.5483	-19.0313	-18.502
Ac57	Uzbekistan	unguiculata	0.169	0.477	0	0.354	11.0255	-15.9435	-19.8226
Ac58	Colombia	unguiculata	0.001	0.031	0.967	0.001	-68.3046	31.7872	20.051
Ac59	Cuba	unguiculata	0	1	0	0	41.2147	6.67475	5.80589
Ac60	Angola	unguiculata	0.003	0.034	0.53	0.434	-46.1536	13.4789	-15.5262
Ac61	Zambia	unguiculata	0.012	0.07	0.425	0.494	-39.5845	10.7354	-18.4372
Ac62	Congo	unguiculata	0.015	0.096	0.32	0.569	-33.9679	8.63435	-25.9346
Ac63	Madagascar	unguiculata	0.045	0	0.799	0.156	-63.5711	18.5571	4.95608
Ac64	China	unguiculata	0.475	0.171	0.042	0.312	-16.3144	-36.3985	-9.18615
Ac65	Iran	unguiculata	0.245	0.457	0	0.298	12.307	-24.4149	-16.7497
Ac66	Madagascar	unguiculata	0.077	0	0.763	0.159	-63.2705	14.3473	4.675
Ac67	China	unguiculata	0.003	0	0.922	0.076	-74.6624	26.5354	10.5882
Ac68	Lao	unguiculata	0.333	0.154	0.153	0.361	-22.6019	-19.4515	-13.1888
Ac69	India	unguiculata	0.031	0	0.84	0.129	-68.6894	21.1365	6.88449
Ac70	India	unguiculata	0.211	0.375	0	0.414	3.96139	-20.162	-23.9207
Ac71	Surinam	unguiculata	0.011	0.041	0.853	0.096	-57.6327	24.8357	13.1367
Ac72	Surinam	unguiculata	0	0.088	0.907	0.004	-59.3534	30.467	19.2539
Ac73	Nigeria	unguiculata	0.001	0.124	0.41	0.466	-35.1182	17.1073	-29.5653
Ac74	Bulgaria	unguiculata	0.011	0.915	0	0.074	35.7807	4.78134	2.79064
Ac75	Bulgaria	unguiculata	0.002	0.102	0.557	0.34	-45.6225	18.839	-15.3805
Ac76	Bulgaria	unguiculata	0.444	0.149	0.042	0.364	-17.2301	-34.8753	-13.0754
Ac77	Italy	unguiculata	0	0.971	0	0.029	36.2538	8.39791	1.71502
Ac78	Italy	unguiculata	0	0.986	0	0.014	35.3054	6.23168	2.95637
Ac79	Italy	unguiculata	0.001	0.988	0.001	0.011	38.1881	7.80852	4.33637
Ac80	Italy	unguiculata	0	0.996	0	0.004	37.1283	6.9904	2.90116
Ac81	Brazil	unguiculata	0	0.096	0.902	0.001	-59.6423	30.0969	19.437
Ac82	Brazil	unguiculata	0	0	0.679	0.321	-50.7351	19.5298	-7.00216
Ac83	Brazil	unguiculata	0	0	1	0	-69.6747	35.9517	22.0804
Ac84	Brazil	unguiculata	0	0	1	0	-65.6012	33.0936	21.9138
Ac85	Brazil	unguiculata	0	0	1	0	-64.62	33.4587	19.5899
Ac86	Australia	sesquipedalis	0.811	0.038	0.069	0.082	-29.7162	-53.0314	10.3066
Ac87	China	sesquipedalis	0.826	0.015	0.069	0.098	-31.8036	-52.5731	9.89695
Ac88	Bulgaria	unguiculata	0.014	0.129	0.484	0.374	-40.1639	14.0144	-16.6445
Ac89	Bulgaria	unguiculata	0.002	0.116	0.28	0.602	-27.1018	5.17965	-23.1547
Ac90	China	unguiculata	0.453	0.263	0	0.284	-5.34515	-37.2698	-10.3135
Ac91	Iran	unguiculata	0.179	0.523	0	0.299	15.1441	-19.5016	-16.6788
