# Supplementary material for: Genetic diversity and structure of Iberian Peninsula cowpeas compared to world-wide cowpea accessions using high density SNP markers
Source: BMC Genomics. 2017 Nov 21;18:891. doi: 10.1186/s12864-017-4295-0 (PMC5697113; doi:10.1186/s12864-017-4295-0)
Supplement: Supplementary file 6 — Matrix showing genetic pair-wise similarity values for Iberian Peninsula accessions. (XLSX 16 kb) [file 12864_2017_4295_MOESM6_ESM.xlsx]

## Sheet: Final matrix
	Ac1	Ac2	Ac3	Ac4	Ac5	Ac6	Ac7	Ac8	Ac9	Ac10	Ac11	Ac12	Ac13	Ac14	Ac15	Ac16	Ac17	Ac18	Ac19	Ac20	Ac21	Ac22	Ac23	Ac24	Ac25	Ac26	Ac27	Ac28	Ac29	Ac30	Ac34	Ac35	Ac36	Ac37	Ac38
Ac1
Ac2	0.9279
Ac3	0.9622	0.9183
Ac4	0.9298	0.8858	0.9265
Ac5	0.7539	0.7789	0.7495	0.7215
Ac6	0.8605	0.8332	0.8696	0.8349	0.7093
Ac7	0.9168	0.8897	0.9222	0.9306	0.7315	0.8421
Ac8	0.9123	0.8864	0.919	0.9218	0.7316	0.8419	0.9443
Ac9	0.933	0.8931	0.9272	0.9498	0.7317	0.8416	0.9396	0.9298
Ac10	0.911	0.9756	0.9018	0.8741	0.759	0.8178	0.8771	0.8742	0.8827
Ac11	0.9223	0.8924	0.9278	0.9367	0.7233	0.8441	0.9364	0.9383	0.9425	0.882
Ac12	0.9253	0.8922	0.9266	0.9355	0.7264	0.8429	0.9333	0.9336	0.9506	0.8829	0.9519
Ac13	0.6269	0.6288	0.6342	0.6047	0.6842	0.6708	0.6055	0.6105	0.6033	0.6173	0.6078	0.6036
Ac14	0.934	0.9049	0.937	0.9206	0.7415	0.8614	0.9341	0.9454	0.9294	0.8907	0.9386	0.928	0.6273
Ac15	0.9553	0.9093	0.943	0.9453	0.7402	0.8509	0.9237	0.915	0.9478	0.8979	0.9315	0.9344	0.6168	0.9281
Ac16	0.932	0.8905	0.9219	0.9463	0.735	0.8475	0.9338	0.9248	0.9497	0.8804	0.9341	0.9352	0.6141	0.9248	0.9489
Ac17	0.8442	0.8471	0.8342	0.8467	0.6884	0.7697	0.8385	0.831	0.859	0.8401	0.8466	0.8456	0.5641	0.8392	0.8554	0.8513
Ac18	0.9462	0.8984	0.9279	0.9272	0.7369	0.8429	0.9208	0.9209	0.9471	0.888	0.9287	0.9364	0.6062	0.9201	0.9496	0.9455	0.8451
Ac19	0.9098	0.8816	0.916	0.9134	0.7237	0.8435	0.9325	0.9352	0.9366	0.8704	0.934	0.9389	0.6059	0.9313	0.9185	0.9221	0.8387	0.9188
Ac20	0.943	0.9007	0.9327	0.9467	0.7373	0.8428	0.9383	0.9313	0.9614	0.8899	0.9441	0.9436	0.6115	0.9354	0.9553	0.9525	0.8581	0.9506	0.932
Ac21	0.9158	0.8907	0.9205	0.9291	0.7352	0.8446	0.952	0.9578	0.9415	0.8766	0.9435	0.9379	0.6089	0.943	0.925	0.9292	0.8405	0.9205	0.9365	0.9404
Ac22	0.9238	0.8932	0.9257	0.9234	0.7392	0.8494	0.9459	0.9482	0.9378	0.8802	0.9375	0.9388	0.6173	0.9561	0.9262	0.93	0.8377	0.9235	0.9442	0.9388	0.945
Ac23	0.914	0.8873	0.9159	0.9269	0.7283	0.8438	0.9474	0.9549	0.9384	0.8749	0.9437	0.9382	0.6076	0.9487	0.9199	0.9262	0.8403	0.9193	0.9336	0.9365	0.9619	0.9448
Ac24	0.915	0.8823	0.9181	0.9021	0.728	0.8396	0.9091	0.9133	0.9168	0.8686	0.913	0.9132	0.6157	0.9092	0.9123	0.9051	0.8232	0.9113	0.9112	0.9148	0.9131	0.9174	0.9096
Ac25	0.9042	0.8772	0.9105	0.9241	0.7234	0.8409	0.9454	0.9512	0.9366	0.8662	0.9385	0.9324	0.6064	0.9391	0.9172	0.9282	0.8372	0.9223	0.9295	0.9321	0.9543	0.9468	0.9546	0.9091
Ac26	0.9593	0.9039	0.9362	0.9394	0.7381	0.8438	0.9263	0.9218	0.953	0.8906	0.9284	0.936	0.6114	0.9254	0.9519	0.9461	0.8495	0.9517	0.9234	0.957	0.9262	0.9283	0.9274	0.9166	0.9172
Ac27	0.9687	0.9186	0.9473	0.9365	0.7498	0.8549	0.9297	0.9299	0.9536	0.9044	0.9331	0.9415	0.6207	0.9318	0.9668	0.9488	0.852	0.9647	0.9278	0.9627	0.9359	0.9333	0.9301	0.9286	0.9238	0.9707
Ac28	0.9285	0.9993	0.9189	0.8864	0.7794	0.8337	0.8903	0.887	0.8938	0.9763	0.8929	0.8923	0.6291	0.9055	0.91	0.8911	0.8479	0.8991	0.8823	0.9015	0.8914	0.8937	0.888	0.8828	0.8778	0.9045	0.9193
Ac29	0.9406	0.8988	0.9286	0.9469	0.7405	0.8401	0.9295	0.9223	0.958	0.8894	0.9371	0.9408	0.6094	0.9282	0.9568	0.9502	0.8557	0.9475	0.9272	0.9636	0.929	0.9355	0.9275	0.9117	0.9234	0.9556	0.9635	0.8993
Ac30	0.9496	0.9037	0.9332	0.9354	0.7355	0.8447	0.922	0.9139	0.9452	0.89	0.93	0.9323	0.615	0.9281	0.9589	0.945	0.855	0.9394	0.9218	0.9545	0.9198	0.9313	0.9186	0.9101	0.9127	0.9544	0.959	0.9044	0.9557
Ac34	0.9261	0.8968	0.9318	0.9177	0.7344	0.8466	0.9279	0.9236	0.9256	0.8837	0.9249	0.9206	0.6179	0.9231	0.9199	0.9228	0.8294	0.9213	0.9208	0.9292	0.9292	0.9283	0.929	0.9187	0.9204	0.9317	0.9382	0.8975	0.9291	0.9225
Ac35	0.9033	0.8793	0.9076	0.9139	0.7174	0.833	0.929	0.924	0.9203	0.869	0.9211	0.9194	0.6003	0.9132	0.9096	0.9167	0.83	0.9083	0.9222	0.9206	0.926	0.9225	0.9258	0.9156	0.9224	0.9126	0.9182	0.8801	0.9172	0.9117	0.9445
Ac36	0.9246	0.8936	0.9256	0.9099	0.7394	0.8499	0.9188	0.9259	0.9233	0.8765	0.9147	0.9155	0.6269	0.9216	0.9162	0.9157	0.8231	0.9137	0.9214	0.9247	0.9256	0.9311	0.9204	0.9153	0.9156	0.9244	0.9343	0.8942	0.9216	0.9167	0.9258	0.9242
Ac37	0.9253	0.8955	0.9279	0.9188	0.7381	0.8524	0.9163	0.9279	0.9261	0.8793	0.9192	0.9199	0.6258	0.9228	0.9206	0.9193	0.8257	0.9189	0.9204	0.929	0.923	0.9273	0.9202	0.9187	0.9146	0.9254	0.9369	0.8962	0.9281	0.9216	0.9241	0.9275	0.9727
Ac38	0.7674	0.7474	0.7702	0.7711	0.6365	0.7195	0.7747	0.7805	0.7802	0.7463	0.7808	0.7753	0.5598	0.7743	0.7725	0.7747	0.7077	0.7628	0.7852	0.7821	0.7837	0.7834	0.7753	0.7704	0.7784	0.7714	0.7779	0.7479	0.7809	0.7749	0.7745	0.7871	0.7959	0.8028
